# Supplementary material for: Australasian Pigeon Circoviruses Demonstrate Natural Spillover Infection
Source: Viruses. 2023 Sep 29;15(10):2025. doi: 10.3390/v15102025 (PMC10611180; doi:10.3390/v15102025)
Supplement: Supplementary file 1 [file viruses-15-02025-s001.zip]

Archive with 1 entries (1 files):
- viruses-2573213-supplementary.pdf
